# Supplementary material for: Aβ Chronic Exposure Promotes an Activation State of Microglia through Endocannabinoid Signalling Imbalance
Source: Int J Mol Sci. 2023 Apr 3;24(7):6684. doi: 10.3390/ijms24076684 (PMC10095368; doi:10.3390/ijms24076684)
Supplement: Supplementary file 1 [file ijms-24-06684-s001.zip]

Archive with 4 entries (4 files):
- Video S1.avi
- __MACOSX/._Video S1.avi
- Video S2.avi
- __MACOSX/._Video S2.avi
